# Supplementary material for: Acute and 28-Day Repeated-Dose Oral Toxicity of the Herbal Formula Guixiong Yimu San in Mice and Sprague–Dawley Rats
Source: Vet Sci. 2023 Oct 10;10(10):615. doi: 10.3390/vetsci10100615 (PMC10610608; doi:10.3390/vetsci10100615)
Supplement: Supplementary file 1 [file vetsci-10-00615-s001.zip]

Archive with 4 entries (4 files):
- Table S4. Blood and serum index-28d-Male rats.xls
- Table S1. Body weight-ADG-FCR-organ weight-1-7-14-21-28d-Female rats.xls
- Table S2. Body weight-ADG-FCR-organ weight-1-7-14-21-28d-Male rats.xls
- Table S3. Blood and serum index of 28d-Female rats.xls
