# Supplementary material for: Acute and 28-Day Repeated-Dose Oral Toxicity of the Herbal Formula Guixiong Yimu San in Mice and Sprague–Dawley Rats
Source: Vet Sci. 2023 Oct 10;10(10):615. doi: 10.3390/vetsci10100615 (PMC10610608; doi:10.3390/vetsci10100615)
Supplement: Supplementary file 1 [file vetsci-10-00615-s001.zip › Table S4. Blood and serum index-28d-Male rats.xls]

## Sheet: Blood1
Male	Group	WBC	Lymph	Mon	Gran	Lymph	Mon(%)	Gran	RBC	EOS	BAS
		(109/L)	(109/L)	(109/L)	(109/L)	(%)	(%)	(%)	(1012/L)	（%）	（%）
1	High dose	5.86	4.3	0.3	0.29	78.6	6.8	5.2	8.3	1.9	0.2
1		4.85	4.01	0.45	0.15	82.7	8.3	6.8	6.9	1	0
1		4.9	3.5	0.26	0.16	92	8.9	3.9	7.54	1	0
1		4.98	4.1	0.23	0.2	79	6.5	7.4	7.01	1.1	0
1		4.6	4.1	0.4	0.23	93	8.2	5.5	6.83	1.7	0
1		3.75	5.1	0.31	0.22	80.5	5.3	5.2	8.2	1.1	4.5
1		5.2	3.6	0.35	0.15	92.3	6.2	6.3	7.12	0.8	0
1		5.28	5	0.17	0.21	87.5	5.2	3.4	7.7	0.9	0
2	Medium dose	4.23	4.2	0.3	0.1	89.9	6.7	5.5	8.41	0.9	0
2		6.5	3.6	0.26	0.28	80.6	9	6.4	6.21	0	0
2		3.5	4.2	0.22	0.35	72.3	6.6	6.5	7.73	0.7	0
2		5.49	3.5	0.33	0.18	87.2	6	5.5	7.62	1.3	0
2		3.8	3.7	0.35	0.33	85.6	5.4	3.3	7.97	1.7	0
2		4	3.9	0.24	0.13	86.1	7.9	4.4	7.92	1.3	0.3
2		5.53	4.9	0.25	0.1	78.6	5.3	4.6	6.52	1.3	0
2		5.28	3.5	0.26	0.16	87.5	7.3	4.7	8.48	0.8	0
2		3.9	3.7	0.25	0.12	85.1	6.3	7	6.33	1	0
3	Low dose	5.96	4.2	0.3	0.25	84.2	4.6	4.1	6.9	0	0
3		3.88	3.3	0.24	0.18	75.6	6.2	4.2	8	1.8	0
3		4.07	3.77	0.25	0.22	91.5	5.4	6.3	7.89	1	0
3		4.8	4.1	0.24	0.16	90.1	5	3.9	6.7	0.6	0
3		5.2	3.5	0.29	0.24	78.6	10.5	7.6	7.04	2.3	0
3		4.99	3.8	0.3	0.2	78.3	9	6	7.77	0.7	0
3		4.11	3.66	0.29	0.15	87.6	7.1	7.2	6.9	1.7	0
3		4.34	3.4	0.33	0.22	88.6	6.9	5.9	8.02	1.2	0
4	Control	1.77	1.61	0.1	0.25	91	5.1	3.9	8.4	1.1	0
4		1.73	1.58	0.11	0.33	91.3	5.4	6.7	7.7	0.6	0
4		5.48	4.84	0.3	0.17	88.3	7.1	5.3	6.9	1.3	0
4		7.75	7.02	0.26	0.22	90.6	7.6	6.2	7.37	1.5	0
4		4.76	3.71	0.31	0.29	77.9	7.6	4.4	7.8	1.1	0
4		6.31	5.32	0.26	0.27	84.3	5.7	7	7.9	0.8	0.2
4		7.89	6.42	0.32	0.21	81.4	7.4	8.1	7.9	1.9	0
4		5.43	4.84	0.33	0.16	89.1	7.1	6.3	7.2	1.7	0
4		3.96	3.58	0.3	0.15	90.4	5.6	4.1	7.55	1.5	0

## Sheet: Blood2
Male	Group	HGB	HCT	MCV	MCH	MCHC	RDW	PLT	MPV	PDW	PCT
		(g/L)	(%)	(fL)	(pg)	(g/L)	(%)	(109/L)	(fL)		(%)
1	High dose	14.6	46.9	55.5	19.1	33.1	18.3	882	8.1	9.6	0.63
1		16.3	47.1	55.4	18.9	32.7	19.2	903	8.2	9.7	0.69
1		13.9	46.9	53.2	18.4	34.2	16.5	808	8.3	11	0.63
1		16.2	44.9	51.9	18.4	32.5	15.5	900	8.4	10.5	0.67
1		14.1	48.1	52.7	18.8	33.9	15.4	822	8	9.7	0.66
1		14.8	45.8	54.9	19.2	34.6	18.4	892	8.1	9.1	0.7
1		14	47.6	52	18.3	32	17.8	921	8	9.3	0.58
1		17.1	46.79	52.3	18.7	33.6	17	898	8.1	9.5	0.61
2	Medium dose	15.4	46.4	55.2	18.3	34.3	17.6	893	7.9	9	0.77
2		15.5	47.8	50	18	32.3	17.7	828	7.3	8.5	0.6
2		14.7	49.3	50.3	19	32.5	19.2	820	8.5	10.3	0.68
2		17.6	49.1	55.2	17.8	34.6	16.8	937	7.6	9.1	0.56
2		14.6	48.7	56.2	18.3	33.9	17	910	7.7	8.7	0.58
2		14.4	44.6	56.3	18.2	32.3	17.5	861	8.9	11.1	0.59
2		14.7	46.7	52.1	19.3	33.5	17.4	837	7.7	8.7	0.65
2		15.6	49	57.8	18.4	33.8	17.6	894	9.7	12.6	0.54
2		17.4	47.1	56.8	17.9	32.2	15.9	890	7.7	8.9	0.71
3	Low dose	15.2	47.5	51.9	19	35	19.4	805	7.7	9.2	0.64
3		17.2	48.3	55	18	32.7	17.5	871	8.3	10.5	0.64
3		15.2	46.6	50.9	19.5	32.6	15.4	901	7.8	10.6	0.71
3		17.1	45	55.4	18.6	33.6	17.9	905	8.4	8.9	0.67
3		14.2	45.5	52.7	18.3	32.6	16.1	863	7.9	9.3	0.68
3		14.4	47.8	54.2	18.9	33.6	18.9	850	7.8	9.4	0.6
3		15.2	45.3	55.6	18.7	33.6	16.8	920	9.1	8.6	0.69
4	Control	16.2	48.2	49.7	19.3	33.6	16.7	883	8	10	0.7
4		15.3	47	55.8	18.2	32.6	17.9	890	8.2	10.1	0.73
4		15	48.7	54.1	18	33.3	17.5	883	8.2	10.2	0.73
4		17.7	48.6	55.1	18.9	34.3	18.6	905	7.9	9.5	0.71
4		15.5	46.8	54.2	18	33.1	17.4	920	7.7	9.8	0.47
4		15.7	48.7	56.9	18.7	32.9	16.8	927	8.3	10.2	0.59
4		14.8	47.8	56.3	19	33.7	16.3	910	6.9	10	0.66
4		15.1	46.6	50.7	18.6	32.7	17.3	907	7.6	9.4	0.57
4		14.1	42.3	50.5	17.2	34	16.5	706	8.9	9.7	0.63

## Sheet: Serum
Male	Group	AST	ALT	ALP	T-BIL	BUN	Cr	TC	TG	GLU	TP	ALB
		(U/L)	(U/L)	(U/L)	（μmol/L）	（mg/dL）	（μmol/L）	（mg/dL）	（mmol/L）	（mmol/L）	（g/L）	（g/L）
1	High dose	275.91	18.26	125.17	0.6	7.68	50.24	16.62	0.65	4.78	47.83	24.76
1		270.52	30.49	128.8	0.4	7.12	48.44	23.05	0.75	4.69	50.53	24.53
1		267.69	24.09	106.69	0.7	6.39	38.1	22.46	0.68	6.31	49.91	23.45
1		253.8	20.75	112.16	0.7	8.55	48.39	18.97	0.65	5.63	50.25	23.86
1		223.68	16.53	95.06	1	7.46	49.79	25.83	0.6	4.45	53.24	27.04
1		235.11	21.87	112.13	0.6	8.52	35.5	27.23	0.65	5.64	56.4	26.11
1		282.24	30.49	129.36	0.6	5.6	51.94	16	0.51	5.55	48.24	23.97
1		268.85	22.51	119.54	1.8	7.71	37.97	23.14	0.85	4.29	56.22	26.76
2	Medium dose	203.32	23.57	148.69	0.7	7.51	46.43	22.25	0.75	4.58	53.55	26.91
2		276.99	22.23	136.22	0.9	5.96	50.16	23.77	0.78	6.04	55.16	27.62
2		213.67	20.88	108.43	0.6	8.62	42.41	23.69	0.64	4.88	50.53	29.19
2		225.99	20.1	105.67	1	7.29	38.06	25.77	0.48	6.3	46.84	26.69
2		339.73	21.03	119.4	0.9	7.04	45.33	25.36	0.76	4.97	55.16	26.57
2		266.39	19.81	103.57	1.2	5.95	46.56	23.2	0.57	4.8	54.74	28.9
2		293.07	24.46	100.57	0.8	6.58	44.48	21.05	0.7	5.59	52.22	25.86
2		259.56	25.22	110.2	0.7	6.56	40.89	22.09	0.8	5.87	46.89	26.57
2		277.05	21.86	130.45	0.7	8.74	41.43	20.82	0.64	4.63	51.06	24.35
3	Medium dose	263.39	22.29	115.2	0.8	8.34	39.77	23.1	0.52	4.73	49.69	25.06
3		264.89	25.27	109.51	0.8	7.45	44.27	26.4	0.54	4.69	45.43	23.21
3		268.01	19.05	116.69	0.9	7.02	43.54	20.97	0.77	5.39	51.46	26.37
3		267.43	23.15	139.37	0.7	7.14	49.7	21.73	0.8	4.59	50.61	25.65
3		249.52	23.62	124.01	0.8	7.54	41.51	19.76	0.86	6.45	52.8	25.98
3		256.15	22.22	118.87	0.9	7.81	52.39	21.77	0.86	5.48	55.02	27.81
3		273.44	24.74	122.74	0.8	7.39	36.42	23.34	0.58	6.05	51.35	24.88
4	Control	309.63	22.36	150.74	1.6	7.31	49.81	25.05	0.8	4.75	47.89	28.23
4		223.47	22.65	131.67	0.8	7.23	39.51	20.31	0.6	4.48	53.72	26.34
4		257.95	20.22	107.04	0.5	7.42	50.32	15.89	0.53	5.31	50.11	24.04
4		260	25.56	103.06	0.7	8.54	40.79	20.88	0.72	5.81	53.36	29.01
4		272.87	25.72	114.04	0.6	6.85	41.44	17.94	0.46	4.78	54.93	22.97
4		300.22	21.24	133.76	0.8	6.97	43.2	28.82	0.6	4.71	54.32	28.88
4		256.31	23.09	134.06	0.9	8.43	50.13	20.84	0.74	7.02	52.65	23.79
4		221.88	26.12	113.08	0.7	6.5	48.21	21.22	0.84	7.09	49.33	28.87
4		253.92	21.91	106.56	0.8	7.26	45.61	20.18	0.93	6.72	49.9	28.34
4		267.38	25.82	103.1	0.8	6.48	42.2	35.83	0.54	6.44	55.14	25.72
