# Supplementary material for: Acute and 28-Day Repeated-Dose Oral Toxicity of the Herbal Formula Guixiong Yimu San in Mice and Sprague–Dawley Rats
Source: Vet Sci. 2023 Oct 10;10(10):615. doi: 10.3390/vetsci10100615 (PMC10610608; doi:10.3390/vetsci10100615)
Supplement: Supplementary file 1 [file vetsci-10-00615-s001.zip › Table S1. Body weight-ADG-FCR-organ weight-1-7-14-21-28d-Female rats.xls]

## Sheet: Body weight
Female-group	Week 4	Week 3	Week 2	Week 1	Body weight 28d	Body weight 21d	Body weight 14d	Body weight 7d	Body weight 0d		Final weight - Initial weight
High dose
1	14.9	8.9	9.9	13.3	201.2	186.3	177.4	167.5	154.2		47
1	7.2	9.1	17.1	17.9	223.8	216.6	207.5	190.4	172.5		51.3
1	13.5	6.8	5.9	10.2	197.4	183.9	177.1	171.2	161		36.4
1	14.7	8.1	14.3	13.2	200.2	185.5	177.4	163.1	149.9		50.3
1	12.6	11.8	12.4	12.2	214.1	201.5	180.7	168.3	156.1		58
1	20.5	9	8.7	12.2	230.9	210.4	201.4	192.7	180.5		50.4
1	9	8.9	8.9	10.1	196.7	187.7	178.8	169.9	159.8		36.9
1	10.9	12.5	12.4	21	216.1	205.2	192.7	180.3	159.3		56.8
1	8.3	7.8	14.8	8	199.2	190.9	183.1	168.3	160.3		38.9
1	15.6	10	13	15.1	216.8	201.2	191.2	178.2	163.1		53.7
Medium dose
2	14	5.6	11.7	10.9	195.4	181.4	175.8	164.1	153.2		42.2
2	12	8.4	9.9	18.4	224.9	212.9	204.5	194.6	176.2		48.7
2	15.8	7.8	12.9	9.2	207.5	191.7	183.9	171	161.8		45.7
2	15.4	12	11.5	14.7	212.7	197.3	185.3	173.8	159.1		53.6
2	15.6	13	7.8	11.4	209.5	193.9	180.9	173.1	161.7		47.8
2	7.2	8.1	11.4	12.4	200.6	193.4	185.3	173.9	161.5		39.1
2	12.5	5.5	10.1	14.1	195.2	182.7	177.2	167.1	153		42.2
2	15.6	6.6	12.3	17.6	231.6	216	209.4	197.1	179.5		52.1
2	11.4	15.7	18.3	14.7	219.8	208.4	192.7	174.4	159.7		60.1
2	8.9	9.6	7.7	13.7	192.9	184	174.4	166.7	153		39.9
Low dose
3	16.9	10.3	14.3	8.2	231.1	214.2	203.9	189.6	181.4		49.7
3	11.4	16.3	7.4	5.1	197.6	186.2	169.9	162.5	157.4		40.2
3	9.5	6.1	5.8	8.9	189.6	180.1	174	168.2	159.3		30.3
3	12.9	10.4	13.8	12.7	205.9	193	182.6	168.8	156.1		49.8
3	8.7	13.6	11.7	11.7	206.7	198	184.4	172.7	161		45.7
3	15	7.2	16	13.8	214.4	199.4	192.2	176.2	162.4		52
3	8.1	7.8	9.8	19.4	208.3	200.2	192.4	182.6	163.2		45.1
3	15.4	5	10.4	16.5	210.7	195.3	190.3	179.9	163.4		47.3
3	12.3	8	11.1	10.7	202.7	190.4	182.4	171.3	160.6		42.1
3	12.6	7.9	11.6	16.2	216.4	203.8	195.9	184.3	168.1		48.3
Control
4	13.7	23.6	14.7	9.7	222.6	208.9	185.3	170.6	160.9		61.7
4	13.7	11	18.8	12.1	213	199.3	188.3	169.5	157.4		55.6
4	5.2	7.9	7.5	24.8	207.5	202.3	194.4	186.9	162.1		45.4
4	5.7	8.5	8.6	12.9	202.9	197.2	188.7	180.1	167.2		35.7
4	14.1	13.7	2.6	13.2	213.8	199.7	186	183.4	170.2		43.6
4	14.8	3.4	8.9	13.9	212.2	197.4	194	185.1	171.2		41
4	13	5.1	4	12.2	199.5	186.5	181.4	177.4	165.2		34.3
4	15.8	10.7	18	11.3	215.2	199.4	188.7	170.7	159.4		55.8
4	18.7	7.3	9.6	8	202.3	183.6	176.3	166.7	158.7		43.6
4	12.2	5.8	13.5	15.2	204.8	192.6	186.8	173.3	158.1		46.7

## Sheet: Feed consumption
Female-group	Final body weight - Initial body weight	Average daily gain-ADG	Average daily feed intake-ADFI	FCR=ADFI/ADG		Feed intake 21-28d	Feed intake 14-21d	Feed intake 7-14d	Feed intake 1-7d
High dose
1	47	1.68	14.44	8.6		115.5	101.08	99.4	88.2
1	51.3	1.83	12.94	7.07		105.7	90.58	85.4	80.5
1	36.4	1.3	12.68	9.75		101.5	88.2	86.1	79.1
1	50.3	1.8	14.05	7.81		112.7	98.35	98.21	84
1	58	2.07	12.91	6.24		104.3	90.37	88.97	77.7
1	50.4	1.8	13.46	7.48		105.42	94.22	92.4	84.7
1	36.9	1.32	13.85	10.49		106.4	97.65	96.95	86.66
1	56.8	2.03	14.41	7.1		109.83	100.94	98.77	93.8
1	38.9	1.39	14.52	10.45		112	100.94	98.84	94.64
1	53.7	1.92	14.32	7.46		110.6	99.96	98.56	91.7
Medium dose
2	42.2	1.51	15.95	10.56		119	113.61	111.65	102.2
2	48.7	1.74	13.29	7.64		106.4	93.38	91	81.2
2	45.7	1.63	12.61	7.74		101.5	88.27	86.87	76.3
2	53.6	1.91	13.98	7.32		109.9	99.54	97.86	84
2	47.8	1.71	13.36	7.81		107.1	95.34	92.4	79.1
2	39.1	1.4	13.14	9.39		103.6	91.98	89.18	83.02
2	42.2	1.51	13.66	9.05		109.62	97.3	95.62	79.8
2	52.1	1.86	13.44	7.23		107.8	94.22	93.59	80.57
2	60.1	2.15	13.07	6.08		105	91.63	90.65	78.54
2	39.9	1.43	14.4	10.07		114.1	102.2	100.66	86.1
Low dose
3	49.7	1.78	13.41	7.53		106.4	93.87	93.87	81.2
3	40.2	1.44	13.05	9.06		104.3	91.35	91.21	78.4
3	30.3	1.08	13.28	12.3		105	95.34	92.96	78.4
3	49.8	1.78	14.15	7.95		112.7	100.31	99.05	84
3	45.7	1.63	13.59	8.34		107.8	94.85	95.13	82.6
3	52	1.86	13.45	7.23		105.7	94.15	91.91	84.7
3	45.1	1.61	13.76	8.55		107.1	97.16	96.18	84.7
3	47.3	1.69	13.23	7.83		106.4	92.61	88.69	82.6
3	42.1	1.5	13.21	8.81		105	93.66	91.98	79.1
3	48.3	1.73	14.39	8.32		112	102.9	100.38	87.5
Control
4	61.7	2.2	13.04	5.93		104.3	91.98	89.6	79.1
4	55.6	1.99	12.99	6.53		103.6	91.7	90.58	77.7
4	45.4	1.62	13.29	8.2		105	95.55	93.05	78.4
4	35.7	1.28	13	10.15		104.95	91	89.95	78.26
4	43.6	1.56	12.46	7.99		99.4	87.22	87.22	74.9
4	41	1.46	12.94	8.86		103.6	90.58	89.46	78.54
4	34.3	1.23	12.83	10.43		101.92	91.77	89.81	75.6
4	55.8	1.99	13.01	6.54		104.16	91.07	91.07	77.84
4	43.6	1.56	13.88	8.9		105.7	99.4	96.6	86.24
4	46.7	1.67	15.43	9.24		112	109.41	108.01	102.48
			14.44

## Sheet: Organ weight
Male	Group	Final body weight		Organ weight
				Heart-g	Liver-g	Spleen-g	Lung-g	Kidney-g	Thymus-g	Uterus-g
1	High dose	201.2		0.721	5.942	0.403	1.228	1.71	0.315	0.501
1		223.8		0.801	7.027	0.55	1.049	1.867	0.452	0.633
1		197.4		0.748	3.934	0.756	1.033	1.435	0.451	0.552
1		200.2		0.641	6.105	0.477	1.332	1.493	0.335	0.35
1		214.1		0.679	6.504	0.415	1.252	1.687	0.335	0.374
1		230.9		0.793	7.135	0.466	1.43	2.112	0.329	0.473
1		196.7		0.627	6.263	0.459	0.867	1.892	0.35	0.402
1		216.1		0.742	6.263	0.423	1.258	1.84	0.369	0.313
1		199.2		0.631	6.423	0.505	1.429	1.688	0.381	0.362
1		216.8		0.759	6.424	0.497	1.226	1.775	0.262	0.353
2	Medium dose	195.4		0.684	6.512	0.461	1.065	1.687	0.513	0.31
2		224.9		0.803	7.375	0.473	1.012	1.942	0.403	0.641
2		207.5		0.681	5.844	0.624	1.053	1.612	0.315	0.32
2		212.7		0.69	6.264	0.423	1.386	1.714	0.509	0.54
2		209.5		0.789	5.676	0.524	1.269	1.505	0.376	0.434
2		200.6		0.73	5.429	0.402	0.975	1.386	0.329	0.382
2		195.2		0.811	5.576	0.421	1.016	1.456	0.353	0.38
2		231.6		0.805	7.405	0.539	1.324	1.626	0.377	0.6
2		219.8		0.674	6.043	0.389	1.105	1.788	0.616	0.48
2		192.9		0.765	5.884	0.452	1.123	1.56	0.24	0.29
3	Low dose	231.1		0.763	6.756	0.418	1.29	1.967	0.558	0.411
3		197.6		0.672	5.709	0.401	0.976	1.395	0.334	0.362
3		189.6		0.653	4.964	0.428	1.165	1.552	0.328	0.254
3		205.9		0.624	5.326	0.419	1.009	1.59	0.341	0.55
3		206.7		0.716	5.993	0.468	1.627	1.587	0.387	0.313
3		214.4		0.682	5.587	0.454	1.158	1.586	0.415	0.54
3		208.3		0.684	6.212	0.428	1.229	1.668	0.552	0.451
3		210.7		0.673	6.034	0.464	1.304	1.61	0.322	0.4
3		202.7		0.622	5.428	0.454	1.27	1.413	0.43	0.441
3		216.4		0.713	6.168	0.441	1.087	1.623	0.439	0.512
4	Control	222.6		0.852	6.466	0.416	1.186	1.832	0.476	0.533
4		213		0.722	6.018	0.562	1.102	1.786	0.813	0.28
4		207.5		0.641	5.508	0.642	1.07	1.776	0.346	0.391
4		202.9		0.652	5.588	0.486	1.193	1.622	0.355	0.292
4		213.8		0.621	5.417	0.4	1.256	1.653	0.28	0.423
4		212.2		0.736	6.711	0.462	1.175	1.678	0.555	0.282
4		199.5		0.519	5.053	0.41	1.489	1.219	0.34	0.581
4		215.2		0.617	4.565	0.356	1.041	1.37	0.392	0.52
4		202.3		0.952	7.315	0.511	1.29	1.861	0.434	0.524
