# Supplementary material for: Acute and 28-Day Repeated-Dose Oral Toxicity of the Herbal Formula Guixiong Yimu San in Mice and Sprague–Dawley Rats
Source: Vet Sci. 2023 Oct 10;10(10):615. doi: 10.3390/vetsci10100615 (PMC10610608; doi:10.3390/vetsci10100615)
Supplement: Supplementary file 1 [file vetsci-10-00615-s001.zip › Table S2. Body weight-ADG-FCR-organ weight-1-7-14-21-28d-Male rats.xls]

## Sheet: Body weight
Male-group	Week 4	Week 3	Week 2	Week 1	Body weight-28d	Body weight-21d	Body weight-14d	Body weight-7d	Body weight-0d		Final body weight - Initial body weight
High-dose
1	16.5	16.6	31.1	28.7	262.1	245.6	229	197.9	169.2		92.9
1	22.7	16.6	13.5	31.7	249.1	226.4	209.8	196.3	164.6		84.5
1	25.4	23.3	30.1	37.9	295.9	270.5	247.2	217.1	179.2		116.7
1	23.1	16.6	22.6	32.2	250.5	227.4	210.8	188.2	156		94.5
1	25	41.2	32.4	20.1	284.7	259.7	218.5	186.1	166		118.7
1	18.8	22	35.5	30	268.4	249.6	227.6	192.1	162.1		106.3
1	15.7	24.8	28.2	31.1	264.2	248.5	223.7	195.5	164.4		99.8
1	18.7	25.2	27.7	27	259.3	240.6	215.4	187.7	160.7		98.6
1	19.1	21.9	34.1	32.6	265.8	246.7	224.8	190.7	158.1		107.7
1	35.8	20	30.6	35.2	299	263.2	243.2	210.6	175.4		123.6
Medium-dose
2	16.5	19.6	28.7	28.1	257.9	241.4	221.8	193.1	165.5		92.9
2	15.5	27.9	31.3	23	276.8	261.3	233.4	202.1	179.1		97.7
2	21	15.6	24.9	33	247.9	226.9	211.3	186.4	153.4		94.5
2	26.2	20.6	29.2	29	264.7	238.5	217.9	158.7	159.7		105
2	20	26.8	32.9	44.3	283.5	263.5	236.7	173.8	179.5		104
2	29.1	27.7	29.1	15.4	262.7	233.6	205.9	176.8	161.4		101.3
2	20.1	22.4	25.9	33.9	263.9	243.8	221.4	195.5	161.6		102.3
2	34.5	19.4	30.5	30	284.6	250.1	230.7	200.2	170.2		114.4
2	17.7	23.4	24.8	41.4	297.6	249.9	226.5	201.7	160.3		107.3
2	17.3	25.8	26.2	33.9	265.4	248.1	222.3	196.1	162.2		103.2
Low-dose
3	22.9	15	30.7	34.9	276.9	254	239	208.3	173.4		103.5
3	18.3	35.5	20.4	27.2	257.6	239.3	203.8	183.4	156.2		101.4
3	26.7	24.1	23.7	35.6	260.5	233.8	209.7	186	150.4		110.1
3	17.5	19.2	37.5	35.5	287.4	269.9	250.7	213.2	177.7		109.7
3	27.2	28.2	30.4	31	282.2	255	226.8	196.4	165.4		116.8
3	24.2	17	24.2	30.8	250.9	226.7	209.7	185.5	154.7		106.2
3	21.7	13.1	26.6	23	246.7	225	211.9	185.3	162.3		84.4
3	31.7	24.4	32.3	17.9	284.6	252.9	228.5	196.2	178.3		106.3
3	26.9	25.4	27.7	41.3	262.2	235.3	209.9	182.2	170.9		121.3
3	21.8	21.4	26.6	39.2	246.8	225	203.6	177	167.8		109
Control
4	23.4	32.3	26.7	35.6	274.2	250.8	218.5	191.8	156.2		118
4	28.9	29.2	22	26.8	267.2	238.3	209.1	187.1	160.3		106.9
4	29.3	32.1	23.2	27	270	240.7	208.6	185.4	158.4		111.6
4	22.1	22.8	24.9	25.1	249.1	227	204.2	179.3	154.2		94.9
4	29.7	24.6	35.8	24.9	290.5	260.8	236.2	200.4	175.5		115
4	16.2	22.1	27.4	36.3	265.1	248.9	226.8	199.4	163.1		102
4	23.9	24.6	30.2	38.8	292.3	268.4	243.8	213.6	174.8		117.5
4	27.9	20	30.5	30.9	285.3	257.4	237.4	206.9	176		109.3
4	21.6	19.2	34.2	28.9	264.4	242.8	223.6	189.3	160.4		104
4	17	8.6	25.7	39.8	251.6	234.6	226	200.3	160.5		91.1

## Sheet: Feed consumption
Male-group	Final body weight - Initial body weight	Average daily gain-ADG	Average daily feed intake-ADFI	FCR=ADFI/ADG		Feed intake 21-28d	Feed intake 14-21d	Feed intake 7-14d	Feed intake 1-7d
High dose
1	92.9	3.32	16.53	4.98		121.1	117.6	110.6	113.4
1	84.5	3.02	19.42	6.43		139.79	132.02	129.15	142.66
1	116.7	4.17	22.35	5.36		163.45	152.88	149.1	160.23
1	94.5	3.38	19.37	5.73		142.59	135.24	135.8	128.59
1	118.7	4.24	18.97	4.47		146.79	139.3	125.3	119.63
1	106.3	3.8	14.79	3.89		110.53	102.9	103.95	96.6
1	99.8	3.56	18.01	5.06		140.21	126	123.2	114.73
1	98.6	3.52	19.11	5.43		147.77	135.31	129.5	122.36
1	107.7	3.85	18.3	4.75		139.3	125.3	125.3	122.36
1	123.6	4.41	18.37	4.17		142.8	130.2	122.36	118.86
Medium dose
2	92.9	3.32	18.72	5.64		142.1	134.4	124.95	122.57
2	97.7	3.49	20.44	5.86		148.4	146.3	140.98	136.5
2	94.5	3.38	19.69	5.83		144.55	139.3	137.83	129.5
2	105	3.75	19.83	5.29		143.5	141.4	139.3	130.9
2	104	4.43	18.69	4.22		137.9	129.43	128.45	127.4
2	101.3	3.62	18.22	5.03		135.1	128.52	124.6	121.8
2	102.3	3.65	17.99	4.93		132.58	130.2	125.3	115.5
2	114.4	4.09	18.13	4.43		134.4	127.05	124.95	121.1
2	107.3	3.83	17.76	4.64		130.2	122.99	122.15	121.8
2	103.2	3.69	18.48	5.01		137.2	128.66	127.4	124.04
Low dose
3	103.5	3.7	23.9	6.46		167.3	171.71	165.55	164.5
3	101.4	3.62	15.48	4.28		114.1	107.8	107.1	104.3
3	110.1	3.93	16.74	4.26		123.9	118.3	117.18	109.2
3	109.7	3.92	19.91	5.08		145.95	140.77	139.37	131.25
3	116.8	4.17	27.6	6.62		195.65	194.81	192.5	189.7
3	106.2	2.72	16.87	6.2		129.5	118.65	116.69	107.38
3	84.4	3.02	16.51	5.47		129.5	115.57	113.47	103.6
3	106.3	3.8	17.09	4.5		134.4	119.63	115.85	108.5
3	121.3	4.33	17.25	3.98		134.4	123.2	114.66	110.6
3	109	3.89	16.27	4.18		127.12	112.35	109.2	106.75
3
Control
4	118	4.21	20.51	4.87		157.5	143.57	142.87	130.2
4	106.9	3.82	17.95	4.7		140.7	125.65	122.71	113.4
4	111.6	3.99	17.75	4.45		137.2	124.25	124.11	111.3
4	94.9	3.39	18.2	5.37		140.7	127.4	126.56	114.8
4	115	4.11	18.43	4.48		142.1	129.01	128.59	116.2
4	102	3.64	18.35	5.04		142.1	128.66	127.4	115.1
4	117.5	4.2	16.73	3.98		130.9	116.9	113.4	107.1
4	109.3	3.9	20.89	5.36		157.85	146.23	144.2	136.5
4	104	3.71	22.12	5.96		165.2	154.84	154	145.18
4	91.1	3.25	20.78	6.39		154	145.74	145.46	136.5

## Sheet: Organ weight
Male	Group	Final body weight		Organ weight
				Heart-g	Liver-g	Spleen-g	Lung-g	Kidney-g	Thymus-g	Testis-g
1	High dose	262.1		0.885	8.051	0.502	1.386	2.208	0.553	3.322
1		249.1		0.989	9.634	0.727	1.338	1.65	0.322	3.208
1		295.9		0.975	10.115	0.684	1.609	2.536	0.657	3.476
1		250.5		0.859	8.762	0.497	1.198	2.24	0.452	3.223
1		284.7		1.042	9	0.653	1.571	2.325	0.451	3.41
1		268.4		0.924	7.662	0.48	1.2	2.11	0.325	3.35
1		264.2		0.949	8.19	0.624	1.391	1.871	0.402	3.237
1		259.3		0.842	9.093	0.625	1.739	2.163	0.456	3.219
1		265.8		0.955	9.039	0.545	1.239	2.324	0.512	3.119
1		299		0.948	9.008	0.541	1.505	2.551	0.406	3.473
2	Medium dose	257.9		0.954	8.345	0.647	1.558	2.362	0.555	3.185
2		276.8		0.944	9.152	0.59	1.736	2.575	0.446	3.289
2		247.9		0.705	7.887	0.623	1.491	2.268	0.291	3.146
2		264.7		0.9	7.477	0.545	1.273	2.005	0.371	3.25
2		283.5		0.922	10.246	0.562	1.633	2.282	0.393	3.47
2		262.7		0.917	6.836	0.523	1.145	1.799	0.422	3.309
2		263.9		1.185	7.622	0.496	1.44	2.105	0.498	3.388
2		284.6		0.943	9.15	0.547	1.585	2.329	0.819	3.392
2		297.6		0.995	8.851	0.645	1.259	2.461	0.308	3.476
2		265.4		0.754	7.415	0.598	1.173	1.829	0.317	3.352
3	Low dose	276.9		0.993	8.648	0.5	1.503	2.145	0.433	3.332
3		257.6		0.802	7.149	0.504	1.034	2.127	0.313	3.215
3		260.5		0.903	7.514	0.519	1.441	1.97	0.343	3.299
3		287.4		0.983	9.257	0.662	1.339	2.269	0.591	3.388
3		282.2		0.936	9.5	0.482	1.525	2.378	0.497	3.39
3		250.9		0.87	7.11	0.585	1.347	2.039	0.376	3.206
3		246.7		0.773	6.293	0.61	1.627	1.853	0.305	3.197
3		284.6		0.939	9.136	0.659	1.242	2.252	0.637	3.405
3		262.2		0.932	9.506	0.544	1.557	2.161	0.486	3.321
4	Control	274.2		0.958	7.193	0.725	1.406	2.148	0.432	3.285
4		267.2		1.061	8.909	0.531	1.369	2.17	0.471	3.26
4		270		0.909	7.062	0.826	1.393	2.18	0.502	3.247
4		249.1		0.809	8.595	0.635	1.441	2.121	0.474	3.209
4		290.5		1.196	9.759	0.565	1.428	2.767	0.546	3.453
4		265.1		1.106	7.203	0.752	1.419	1.789	0.557	3.33
4		292.3		0.989	8.592	0.623	1.557	2.277	0.603	3.46
4		285.3		1.065	9.955	0.534	1.518	2.24	0.419	3.385
4		264.4		0.729	6.752	0.491	1.207	1.98	0.318	3.287
4		251.6		0.811	9.116	0.446	1.244	1.652	0.347	3.189
