# Supplementary material for: Acute and 28-Day Repeated-Dose Oral Toxicity of the Herbal Formula Guixiong Yimu San in Mice and Sprague–Dawley Rats
Source: Vet Sci. 2023 Oct 10;10(10):615. doi: 10.3390/vetsci10100615 (PMC10610608; doi:10.3390/vetsci10100615)
Supplement: Supplementary file 1 [file vetsci-10-00615-s001.zip › Table S3. Blood and serum index of 28d-Female rats.xls]

## Sheet: Blood1
Female	Group	WBC	Lymph	Mon	Gran	Lymph	Mon(%)	Gran	RBC	EOS	BAS
		(109/L)	(109/L)	(109/L)	(109/L)	(%)	(%)	(%)	(1012/L)	（%）	（%）
1	High dose	4.42	3.7	0.3	0.28	78.9	6.4	4.1	8.14	2.3	0.3
1		5.9	5.38	0.29	0.16	88.1	5.8	4.8	8.43	1.3	0
1		4.4	4.25	0.18	0.14	90	5.7	2.9	7.31	1.4	0.7
1		4.16	3.71	0.23	0.23	89.2	8.7	4.7	7.78	1.4	0
1		4.05	3.1	0.3	0.3	76.5	7.4	4.9	3.92	1.2	0
1		4.62	3.49	0.25	0.22	85.5	5.4	7.8	8.78	1.1	0.2
1		4.04	3.9	0.3	0.23	86.5	9.6	4.9	7.48	1	0
1		4.15	3.72	0.26	0.2	80	6.4	3.5	7.94	1.1	0
1		5.1	3.44	0.2	0.19	90.7	6.9	4.7	7.91	0.7	0
1		4.18	5.56	0.22	0.13	92.4	6.5	4.5	8.81	1	0
2	Medium dose	4.74	3.58	0.2	0.19	90.8	6.9	4.7	8.97	0.6	0
2		3.64	3.55	0.22	0.21	80.6	6	3.7	9.23	0.5	0
2		3.58	4.33	0.31	0.2	93	5	3.4	8.03	0.6	0
2		3.13	3.83	0.24	0.22	90.4	7.7	3.9	8.63	1	0
2		6.56	3.48	0.35	0.22	85.7	7.9	3.6	7.6	1.8	0
2		5.58	5.43	0.19	0.2	84.1	8.5	8.7	4.47	1.7	0
2		3.44	3.88	0.33	0.19	77	5.3	6.1	7.74	1.6	0
2		5.24	3.98	0.24	0.18	88.4	6.7	3.6	8.14	1.8	0.4
3	Medium dose	5.78	4.35	0.35	0.18	92.6	6	3.9	8.19	1.2	0
3		4.58	4.09	0.22	0.19	89.3	7.4	5.1	6.17	2.2	0
3		7.1	4.19	0.3	0.27	87.2	7.3	4.1	8	1.1	0.1
3		3.89	3.44	0.33	0.25	88.4	7.7	3.9	7.5	2.1	0
3		3.04	2.77	0.2	0.23	91.1	6.6	5	8.1	1.3	0
3		3.44	5.24	0.26	0.12	86.1	7.2	4.3	7.43	1.4	0
3		3.48	3.61	0.22	0.19	75	5.2	6.2	7.6	0.6	0
4	Control	4.13	3.98	0.23	0.21	83	4.2	4.6	8.58	1.9	0
4		4.5	4.06	0.31	0.26	90.2	6.9	5.4	8.39	1.6	0
4		3.93	4.71	0.25	0.19	88.6	6.7	4.6	8.16	2.1	0
4		4.43	3.23	0.22	0.23	91.8	5.3	4.3	8.64	1.6	0
4		6.39	4.35	0.2	0.25	89.7	7.7	3.5	8.08	0	0
4		6.25	4.67	0.3	0.22	90.7	6.6	5.3	9.13	1.4	0
4		3.54	4.25	0.21	0.24	91.8	5.9	6.2	7.92	1.1	0
4		4.68	4.52	0.29	0.25	90.5	7.1	4.2	8.22	1.2	0
4		4.73	3.59	0.2	0.2	91.9	7.5	6	4.39	0.6	0
4		4.21	4.58	0.26	0.18	85	6.2	5.7	8.39	1.9	0.2

## Sheet: Blood2
Female	Group	HGB	HCT	MCV	MCH	MCHC	RDW	PLT	MPV	PDW	PCT
		(g/L)	(%)	(fL)	(pg)	(g/L)	(%)	(109/L)	(fL)		(%)
1	High dose	15.1	44.6	56.5	18.6	32.8	17.2	645	7.1	7.9	0.46
1		14.2	40	58.1	19	32.7	17.6	755	8.5	10.6	0.64
1		13.7	42.9	58.7	18.7	34	16.4	871	7.5	8.9	0.65
1		14.5	45.4	58.4	18.6	33.9	16.8	785	8.8	11.1	0.69
1		15.7	41.3	54.7	17.5	32.7	18	816	7.5	8.9	0.62
1		14.4	45.8	61.2	19.3	34.4	15	528	8.7	10.7	0.46
1		14.1	40.3	58.3	18.9	32.4	17	901	8.6	8.8	0.78
1		15	42.6	58.2	18.9	36.6	17	932	8.8	10.9	0.82
1		13.9	41.7	58.7	19.2	32.7	17.8	761	7.7	9.1	0.58
2	Medium dose	16.6	52	58	18.5	31.9	15.6	914	8.1	9.8	0.74
2		13.2	43.2	57.6	18.6	32.3	18.8	690	7.3	8.3	0.67
2		15.9	46.7	58.2	19.8	34	16.7	751	8.3	9.7	0.62
2		15	44.2	54.9	17.4	33.9	15.1	880	7.6	9.2	0.67
2		13.3	42.6	56.4	18.3	32.8	16.8	618	8.2	10.1	0.26
2		12.6	41	59	19.7	36.1	14.9	687	8.3	12.5	0.07
2		14.6	45.1	58.3	18.8	32.4	16.3	691	9	8	0.7
2		14.2	43.3	57.2	17.4	32.8	18.8	943	8.1	10	0.76
3	Low dose	15.7	47.3	57.8	19.2	33.2	17.6	617	7.8	9.3	0.52
3		14.6	41.7	58.5	18.1	32.7	18.1	801	8.6	9	0.58
3		13.4	42.4	56.3	18.1	33.9	15.2	850	8	9	0.68
3		15.7	47.1	57.4	19.1	35.5	16.8	754	8.1	9.7	0.63
3		14.8	44.6	55.1	18.3	33.2	17.6	750	8.7	10.9	0.65
3		11.5	40.2	57.2	18.2	33.6	15.3	768	7.9	9.9	0.57
3		16	42.6	58.4	18.5	33.6	15.2	839	8	10	0.67
4	Control	15.5	45.8	57.9	18.1	33.8	16.1	739	7.4	9.9	0.7
4		16.4	48.9	58.3	19.5	33.5	15.9	645	9.2	11.1	0.59
4		14.8	44.2	57.9	18.1	33.5	16.7	872	8.6	10.7	0.75
4		14.5	43.5	56.3	19	33.3	16.6	856	7.6	8.9	0.65
4		14	40.6	58.2	19.3	34.5	18.8	845	7.9	9.6	0.67
4		16.8	50.4	55.2	18.4	33.3	17.8	739	8.2	10	0.61
4		15	45	56.8	18.9	33.3	16.1	798	8.3	10.1	0.66
4		14.8	43.8	58.4	18	33.8	17	658	7.8	9.7	0.52
4		8.5	23.6	55.9	19.4	36	15.9	713	7.3	9	0.01
4		15.8	47.4	56.5	18.8	33.3	17.1	988	7.5	8.7	0.64

## Sheet: Serum
Female	Group	AST	ALT	ALP	T-BIL	BUN	Cr	TC	TG	GLU	TP	ALB
		(U/L)	(U/L)	(U/L)	（μmol/L）	（mg/dL）	（μmol/L）	（mg/dL）	（mmol/L）	（mmol/L）	（g/L）	（g/L）
1	High dose	254.71	25.41	45.7	0.6	8.04	50.11	25.98	0.53	5.35	60.79	26.66
1		284.07	26.2	65.38	0.8	7.38	52.42	22.63	0.56	4.87	48.04	28.66
1		234.81	24.93	48.76	0.4	8.67	42.56	21.34	0.65	5.26	55.13	26.5
1		223.46	29.21	57.87	0.5	7.95	43.85	22.18	0.63	5.01	49	26.36
1		210.81	19.5	31.51	0.3	7.58	45.43	26.91	0.58	4.66	48.03	27.78
1		370.96	17.67	43.59	0.5	7.76	38.76	23.16	0.67	5.57	49.63	26.15
1		288.49	26.06	84.43	0.6	7.94	51.73	24.41	0.7	4.15	47.54	24.42
2	Medium dose	262.69	26.6	50.18	0.5	7.12	45.54	26.68	0.65	6.66	53.72	28.09
2		231	28.55	82.71	0.5	8.86	53.07	20.8	0.66	4.53	51.21	26.6
2		262.18	16.82	53.19	0.6	8.74	34.63	25.17	0.67	3.98	55.54	28.55
2		312.61	31.57	47.47	0.5	7.92	54.14	25.69	0.65	4.15	50.57	27.94
2		236.8	29.78	42.56	0.4	7.95	35.93	20.86	0.7	5.76	54.15	29.27
2		302.51	23.01	51.17	0.5	7.12	39.61	25.63	0.56	4.2	55.35	27.41
2		217.71	18.75	48.15	0.7	8.09	37.52	22.45	0.71	4.73	53.88	28.98
2		262.83	24.66	58.58	0.4	7.48	56.16	30.72	0.65	6.03	53.46	27.93
3	Low dose	303.59	24.38	57.63	0.6	10.41	45.36	22.09	0.69	4.77	49.49	24.98
3		320.22	22.13	55.96	0.7	7.47	44.85	26.2	0.79	5.44	53.2	28.37
3		289.61	25.39	53.33	0.5	7.34	41.18	16.29	0.6	4.5	54.18	26.72
3		186.95	25.7	59.14	0.7	6.92	36.32	29.51	0.84	5.13	50.15	27.66
3		210.08	26.11	45.76	0.7	7.69	48.69	29.35	0.76	4.71	51.38	27.28
3		285.89	28.07	56.6	0.1	8.05	48.74	24.48	0.48	4.38	45.02	26.84
3		257.98	28.86	43.98	0.6	7.17	52.21	21.24	0.55	5.17	53.55	28.2
4	Control	224.09	26.07	54.82	0.5	7.71	34.95	27.94	0.55	5.27	54.67	29.22
4		291.76	21.28	50.63	0.8	8	44.41	19.96	0.62	6.68	54.14	25.67
4		284.44	25.08	57.87	0.5	7.68	56.61	26.66	0.56	5.66	52.32	27.35
4		264.08	30.29	55.5	0.8	8.63	43.4	18.12	0.74	5.51	56.74	30.22
4		263.76	25.82	48.65	0.7	6.98	30.34	24.29	0.63	5.59	52.02	23.97
4		315.77	20.55	53.57	0.3	7.41	45.37	22.2	0.65	4.46	52.82	26.38
4		232.02	24.55	53.92	0.5	6.84	47.53	27.07	0.62	4.38	52.97	30.84
4		191.62	25.08	49.35	0.7	9.47	43.35	23.92	0.5	4.5	49.67	26.42
4		333.6	30.09	60.46	0.6	7.79	53.56	25.14	0.82	4.68	49.63	28.91
4		216.86	22.67	61.33	0.4	8.46	62.63	19.07	0.65	5.34	45.78	30.35
